# Supplementary material for: Comprehensive analysis of endoplasmic reticulum stress-associated genes signature of ulcerative colitis
Source: Front Immunol. 2023 May 23;14:1158648. doi: 10.3389/fimmu.2023.1158648 (PMC10243217; doi:10.3389/fimmu.2023.1158648)
Supplement: Supplementary Table 1 — The list of endoplasmic reticulum stress-related genes. [file Table_1.xlsx]

## Sheet: Sheet1
Gene Symbol	Description	Score
ERN1	Endoplasmic Reticulum To Nucleus Signaling 1	61.6759
HSPA5	Heat Shock Protein Family A (Hsp70) Member 5	61.2096
ATP2A2	ATPase Sarcoplasmic/Endoplasmic Reticulum Ca2+ Transporting 2	52.6703
ATP2A1	ATPase Sarcoplasmic/Endoplasmic Reticulum Ca2+ Transporting 1	50.4053
SERP1	Stress Associated Endoplasmic Reticulum Protein 1	46.3856
ATP2A3	ATPase Sarcoplasmic/Endoplasmic Reticulum Ca2+ Transporting 3	45.2234
XBP1	X-Box Binding Protein 1	44.6356
EIF2AK3	Eukaryotic Translation Initiation Factor 2 Alpha Kinase 3	43.6168
ERP29	Endoplasmic Reticulum Protein 29	43.3214
SERP2	Stress Associated Endoplasmic Reticulum Protein Family Member 2	42.5703
ERP44	Endoplasmic Reticulum Protein 44	42.1908
KDELR1	KDEL Endoplasmic Reticulum Protein Retention Receptor 1	41.6874
OS9	OS9 Endoplasmic Reticulum Lectin	40.6367
ERAP1	Endoplasmic Reticulum Aminopeptidase 1	40.4538
ERO1A	Endoplasmic Reticulum Oxidoreductase 1 Alpha	40.3996
KDELR2	KDEL Endoplasmic Reticulum Protein Retention Receptor 2	39.9951
HERPUD1	Homocysteine Inducible ER Protein With Ubiquitin Like Domain 1	39.4991
ERLEC1	Endoplasmic Reticulum Lectin 1	37.6669
VCP	Valosin Containing Protein	37.6315
ERAP2	Endoplasmic Reticulum Aminopeptidase 2	37.292
KDELR3	KDEL Endoplasmic Reticulum Protein Retention Receptor 3	36.6584
SEC16A	SEC16 Homolog A, Endoplasmic Reticulum Export Factor	35.7056
ERN2	Endoplasmic Reticulum To Nucleus Signaling 2	35.2729
ATF6	Activating Transcription Factor 6	35.1406
ERP27	Endoplasmic Reticulum Protein 27	34.7185
RER1	Retention In Endoplasmic Reticulum Sorting Receptor 1	34.1597
ERO1B	Endoplasmic Reticulum Oxidoreductase 1 Beta	33.4731
DDIT3	DNA Damage Inducible Transcript 3	32.975
CALR	Calreticulin	32.2246
CHERP	Calcium Homeostasis Endoplasmic Reticulum Protein	31.3232
TP53	Tumor Protein P53	30.8618
RYR2	Ryanodine Receptor 2	30.5846
HSP90B1	Heat Shock Protein 90 Beta Family Member 1	30.1317
ERMP1	Endoplasmic Reticulum Metallopeptidase 1	29.4426
CANX	Calnexin	29.0718
EIF2S1	Eukaryotic Translation Initiation Factor 2 Subunit Alpha	28.4355
ATF4	Activating Transcription Factor 4	28.4005
RYR1	Ryanodine Receptor 1	27.9068
CPT2	Carnitine Palmitoyltransferase 2	27.3007
TRDN	Triadin	26.148
SYVN1	Synoviolin 1	25.9965
PDIA3	Protein Disulfide Isomerase Family A Member 3	25.8239
CASQ2	Calsequestrin 2	25.2516
NFE2L1	NFE2 Like BZIP Transcription Factor 1	25.0948
MAPK8	Mitogen-Activated Protein Kinase 8	24.2264
DERL2	Derlin 2	23.4757
NFE2L2	NFE2 Like BZIP Transcription Factor 2	23.252
DERL1	Derlin 1	22.5822
LMAN1	Lectin, Mannose Binding 1	22.4179
DNAJC10	DnaJ Heat Shock Protein Family (Hsp40) Member C10	22.3741
TXNDC12	Thioredoxin Domain Containing 12	22.3191
CASQ1	Calsequestrin 1	22.0961
HMOX1	Heme Oxygenase 1	21.9642
APP	Amyloid Beta Precursor Protein	21.9385
SOD1	Superoxide Dismutase 1	21.8755
CALM1	Calmodulin 1	21.6365
P4HB	Prolyl 4-Hydroxylase Subunit Beta	21.4949
PSEN1	Presenilin 1	21.4717
HYOU1	Hypoxia Up-Regulated 1	21.2571
MAPK14	Mitogen-Activated Protein Kinase 14	21.1435
CASP3	Caspase 3	20.5443
ITPR1	Inositol 1,4,5-Trisphosphate Receptor Type 1	20.4086
SIL1	SIL1 Nucleotide Exchange Factor	20.35
CASP4	Caspase 4	20.3297
DNAJB9	DnaJ Heat Shock Protein Family (Hsp40) Member B9	20.3251
AMFR	Autocrine Motility Factor Receptor	20.207
PRKN	Parkin RBR E3 Ubiquitin Protein Ligase	20.1554
CAT	Catalase	20.0878
MAP3K5	Mitogen-Activated Protein Kinase Kinase Kinase 5	20.0776
MAPK1	Mitogen-Activated Protein Kinase 1	20.0257
BCAP31	B Cell Receptor Associated Protein 31	20.0127
BCL2	BCL2 Apoptosis Regulator	19.7805
SEC23A	SEC23 Homolog A, COPII Coat Complex Component	19.7797
DNAJC3	DnaJ Heat Shock Protein Family (Hsp40) Member C3	19.6843
H6PD	Hexose-6-Phosphate Dehydrogenase/Glucose 1-Dehydrogenase	19.6479
STIM1	Stromal Interaction Molecule 1	19.4539
TNF	Tumor Necrosis Factor	19.3972
PDIA4	Protein Disulfide Isomerase Family A Member 4	19.3795
CLU	Clusterin	19.292
G3BP1	G3BP Stress Granule Assembly Factor 1	19.2659
CREB3	CAMP Responsive Element Binding Protein 3	19.1912
SLC6A4	Solute Carrier Family 6 Member 4	19.0547
TXNDC5	Thioredoxin Domain Containing 5	19.0019
PPP1R15A	Protein Phosphatase 1 Regulatory Subunit 15A	18.8567
JSRP1	Junctional Sarcoplasmic Reticulum Protein 1	18.7855
DERL3	Derlin 3	18.6645
STIP1	Stress Induced Phosphoprotein 1	18.6049
BAX	BCL2 Associated X, Apoptosis Regulator	18.5895
INS	Insulin	18.3026
MAN1B1	Mannosidase Alpha Class 1B Member 1	18.2039
MANF	Mesencephalic Astrocyte Derived Neurotrophic Factor	17.943
ATF6B	Activating Transcription Factor 6 Beta	17.9363
LNPK	Lunapark, ER Junction Formation Factor	17.9135
OXSR1	Oxidative Stress Responsive Kinase 1	17.8324
RTN4	Reticulon 4	17.4656
CRH	Corticotropin Releasing Hormone	17.3914
EPM2A	EPM2A Glucan Phosphatase, Laforin	17.2165
CFTR	CF Transmembrane Conductance Regulator	17.1687
DNAJB11	DnaJ Heat Shock Protein Family (Hsp40) Member B11	17.1173
WFS1	Wolframin ER Transmembrane Glycoprotein	17.1135
STING1	Stimulator Of Interferon Response CGAMP Interactor 1	17.0959
FKBP14	FKBP Prolyl Isomerase 14	17.0495
SEL1L	SEL1L Adaptor Subunit Of ERAD E3 Ubiquitin Ligase	16.9447
CREB3L1	CAMP Responsive Element Binding Protein 3 Like 1	16.7135
HSPA1A	Heat Shock Protein Family A (Hsp70) Member 1A	16.6907
FOS	Fos Proto-Oncogene, AP-1 Transcription Factor Subunit	16.637
PARK7	Parkinsonism Associated Deglycase	16.4011
MTOR	Mechanistic Target Of Rapamycin Kinase	16.2813
ATP13A1	ATPase 13A1	16.2205
HSPA4	Heat Shock Protein Family A (Hsp70) Member 4	16.217
SELENOS	Selenoprotein S	16.15
IL6	Interleukin 6	16.0256
DDRGK1	DDRGK Domain Containing 1	15.9711
MIA2	MIA SH3 Domain ER Export Factor 2	15.9448
LMNA	Lamin A/C	15.941
KCNQ1	Potassium Voltage-Gated Channel Subfamily Q Member 1	15.8876
KCNH2	Potassium Voltage-Gated Channel Subfamily H Member 2	15.8758
HSF1	Heat Shock Transcription Factor 1	15.8673
SIRT1	Sirtuin 1	15.8122
UBC	Ubiquitin C	15.5826
ERGIC3	ERGIC And Golgi 3	15.4941
BDNF	Brain Derived Neurotrophic Factor	15.336
SEC61A1	SEC61 Translocon Subunit Alpha 1	15.2846
SREBF1	Sterol Regulatory Element Binding Transcription Factor 1	15.2615
SIGMAR1	Sigma Non-Opioid Intracellular Receptor 1	15.2134
G3BP2	G3BP Stress Granule Assembly Factor 2	15.114
RPN1	Ribophorin I	14.9468
SELENON	Selenoprotein N	14.9415
HSPA8	Heat Shock Protein Family A (Hsp70) Member 8	14.9222
PDIA2	Protein Disulfide Isomerase Family A Member 2	14.8803
IL1B	Interleukin 1 Beta	14.8452
PTPN1	Protein Tyrosine Phosphatase Non-Receptor Type 1	14.8135
CYCS	Cytochrome C, Somatic	14.7512
HSP90AA1	Heat Shock Protein 90 Alpha Family Class A Member 1	14.7406
ERLIN2	ER Lipid Raft Associated 2	14.6417
BAG6	BAG Cochaperone 6	14.6238
SURF4	Surfeit 4	14.5418
VAPB	VAMP Associated Protein B And C	14.5293
CXCL8	C-X-C Motif Chemokine Ligand 8	14.4561
INSIG1	Insulin Induced Gene 1	14.4372
GSR	Glutathione-Disulfide Reductase	14.3992
NHLRC1	NHL Repeat Containing E3 Ubiquitin Protein Ligase 1	14.3558
NOS3	Nitric Oxide Synthase 3	14.3279
NR3C1	Nuclear Receptor Subfamily 3 Group C Member 1	14.2975
PKP2	Plakophilin 2	14.2816
SREBF2	Sterol Regulatory Element Binding Transcription Factor 2	14.2443
HSPB1	Heat Shock Protein Family B (Small) Member 1	14.169
CREB3L2	CAMP Responsive Element Binding Protein 3 Like 2	14.1642
SELENOK	Selenoprotein K	14.0875
APOE	Apolipoprotein E	14.0547
ANK2	Ankyrin 2	13.9954
DDX3X	DEAD-Box Helicase 3 X-Linked	13.8892
JUN	Jun Proto-Oncogene, AP-1 Transcription Factor Subunit	13.7947
SEC31A	SEC31 Homolog A, COPII Coat Complex Component	13.7634
TMED4	Transmembrane P24 Trafficking Protein 4	13.7511
SCAP	SREBF Chaperone	13.7435
SEC24A	SEC24 Homolog A, COPII Coat Complex Component	13.7022
SOD2	Superoxide Dismutase 2	13.6912
MIA3	MIA SH3 Domain ER Export Factor 3	13.6749
HMGCR	3-Hydroxy-3-Methylglutaryl-CoA Reductase	13.6291
TGFB1	Transforming Growth Factor Beta 1	13.6065
SNCA	Synuclein Alpha	13.5875
ADIPOQ	Adiponectin, C1Q And Collagen Domain Containing	13.5696
RTN3	Reticulon 3	13.543
TXN	Thioredoxin	13.5127
SCN5A	Sodium Voltage-Gated Channel Alpha Subunit 5	13.5098
EDEM1	ER Degradation Enhancing Alpha-Mannosidase Like Protein 1	13.4877
EIF2AK2	Eukaryotic Translation Initiation Factor 2 Alpha Kinase 2	13.4604
ASPH	Aspartate Beta-Hydroxylase	13.4093
NOTCH3	Notch Receptor 3	13.3658
RPS27A	Ribosomal Protein S27a	13.3464
LMAN2	Lectin, Mannose Binding 2	13.3444
BSCL2	BSCL2 Lipid Droplet Biogenesis Associated, Seipin	13.3284
CREB3L3	CAMP Responsive Element Binding Protein 3 Like 3	13.3183
SEC13	SEC13 Homolog, Nuclear Pore And COPII Coat Complex Component	13.3102
RAB1A	RAB1A, Member RAS Oncogene Family	13.2885
CKAP4	Cytoskeleton Associated Protein 4	13.2777
PSEN2	Presenilin 2	13.2659
PARP1	Poly(ADP-Ribose) Polymerase 1	13.2101
TRAM1	Translocation Associated Membrane Protein 1	13.2053
PTGS2	Prostaglandin-Endoperoxide Synthase 2	13.1922
ERLIN1	ER Lipid Raft Associated 1	13.1736
TAPBP	TAP Binding Protein	13.1653
MAPK10	Mitogen-Activated Protein Kinase 10	13.1398
RRBP1	Ribosome Binding Protein 1	13.1349
SQSTM1	Sequestosome 1	13.1182
RAB1B	RAB1B, Member RAS Oncogene Family	13.1101
ERGIC2	ERGIC And Golgi 2	13.0962
SEC24B	SEC24 Homolog B, COPII Coat Complex Component	13.0681
CRHR1	Corticotropin Releasing Hormone Receptor 1	13.0476
ESR1	Estrogen Receptor 1	13.0175
CASP9	Caspase 9	13.014
CLN3	CLN3 Lysosomal/Endosomal Transmembrane Protein, Battenin	12.9609
CALM3	Calmodulin 3	12.8571
DMD	Dystrophin	12.8301
VWF	Von Willebrand Factor	12.7885
ARL6IP1	ADP Ribosylation Factor Like GTPase 6 Interacting Protein 1	12.7767
TOR1A	Torsin Family 1 Member A	12.7596
SERPINA1	Serpin Family A Member 1	12.7567
CASP8	Caspase 8	12.755
UFL1	UFM1 Specific Ligase 1	12.743
STIM2	Stromal Interaction Molecule 2	12.7238
YIPF5	Yip1 Domain Family Member 5	12.7067
BNIP1	BCL2 Interacting Protein 1	12.6932
P4HTM	Prolyl 4-Hydroxylase, Transmembrane	12.6655
ALG1	ALG1 Chitobiosyldiphosphodolichol Beta-Mannosyltransferase	12.6392
CRP	C-Reactive Protein	12.6187
ATF3	Activating Transcription Factor 3	12.6033
CAV3	Caveolin 3	12.5933
ATL3	Atlastin GTPase 3	12.5618
MPO	Myeloperoxidase	12.5577
SESN2	Sestrin 2	12.4564
PPIB	Peptidylprolyl Isomerase B	12.4472
CISD2	CDGSH Iron Sulfur Domain 2	12.4284
LRRK2	Leucine Rich Repeat Kinase 2	12.4019
TAP1	Transporter 1, ATP Binding Cassette Subfamily B Member	12.3967
KEAP1	Kelch Like ECH Associated Protein 1	12.3475
POMC	Proopiomelanocortin	12.3314
TMED2	Transmembrane P24 Trafficking Protein 2	12.3265
VEGFA	Vascular Endothelial Growth Factor A	12.2506
AKT1	AKT Serine/Threonine Kinase 1	12.2363
INSIG2	Insulin Induced Gene 2	12.2322
CD4	CD4 Molecule	12.1997
PLN	Phospholamban	12.1984
UGGT1	UDP-Glucose Glycoprotein Glucosyltransferase 1	12.1968
HSPA9	Heat Shock Protein Family A (Hsp70) Member 9	12.1465
JPH2	Junctophilin 2	12.1455
NOX4	NADPH Oxidase 4	12.1269
EIF2AK1	Eukaryotic Translation Initiation Factor 2 Alpha Kinase 1	12.1148
ABL1	ABL Proto-Oncogene 1, Non-Receptor Tyrosine Kinase	12.0615
RSAD2	Radical S-Adenosyl Methionine Domain Containing 2	12.0247
APOB	Apolipoprotein B	12.0177
SAR1B	Secretion Associated Ras Related GTPase 1B	11.9854
COPB1	COPI Coat Complex Subunit Beta 1	11.9576
SLN	Sarcolipin	11.9542
CCL2	C-C Motif Chemokine Ligand 2	11.9479
HERPUD2	HERPUD Family Member 2	11.8947
GJA1	Gap Junction Protein Alpha 1	11.8918
SPAST	Spastin	11.8632
SGK1	Serum/Glucocorticoid Regulated Kinase 1	11.8053
STX17	Syntaxin 17	11.7863
SEC62	SEC62 Homolog, Preprotein Translocation Factor	11.7564
CALM2	Calmodulin 2	11.7533
GET3	Guided Entry Of Tail-Anchored Proteins Factor 3, ATPase	11.7197
TRIM13	Tripartite Motif Containing 13	11.716
SEC24C	SEC24 Homolog C, COPII Coat Complex Component	11.7069
HLA-B	Major Histocompatibility Complex, Class I, B	11.6962
CACNA1C	Calcium Voltage-Gated Channel Subunit Alpha1 C	11.6951
ORAI1	ORAI Calcium Release-Activated Calcium Modulator 1	11.677
DDOST	Dolichyl-Diphosphooligosaccharide--Protein Glycosyltransferase Non-Catalytic Subunit	11.6692
TMBIM6	Transmembrane BAX Inhibitor Motif Containing 6	11.6282
PRNP	Prion Protein	11.6281
PDIA6	Protein Disulfide Isomerase Family A Member 6	11.6207
EIF4G1	Eukaryotic Translation Initiation Factor 4 Gamma 1	11.6015
BCL2L1	BCL2 Like 1	11.5876
PRKCD	Protein Kinase C Delta	11.5787
EGFR	Epidermal Growth Factor Receptor	11.5367
GBF1	Golgi Brefeldin A Resistant Guanine Nucleotide Exchange Factor 1	11.5234
SLC37A4	Solute Carrier Family 37 Member 4	11.5226
UBE2J1	Ubiquitin Conjugating Enzyme E2 J1	11.5114
PDCD6	Programmed Cell Death 6	11.4872
SEC63	SEC63 Homolog, Protein Translocation Regulator	11.4851
SEC61B	SEC61 Translocon Subunit Beta	11.4797
EDEM2	ER Degradation Enhancing Alpha-Mannosidase Like Protein 2	11.4788
ALB	Albumin	11.475
ESYT1	Extended Synaptotagmin 1	11.4661
VIM	Vimentin	11.453
CAPN3	Calpain 3	11.4375
TARDBP	TAR DNA Binding Protein	11.4228
DNAH8	Dynein Axonemal Heavy Chain 8	11.4035
ATL1	Atlastin GTPase 1	11.3747
MYOC	Myocilin	11.3747
MAPK9	Mitogen-Activated Protein Kinase 9	11.3563
XDH	Xanthine Dehydrogenase	11.3519
CANT1	Calcium Activated Nucleotidase 1	11.3401
RNF139	Ring Finger Protein 139	11.3349
SERPINH1	Serpin Family H Member 1	11.3326
HTRA2	HtrA Serine Peptidase 2	11.3131
PREB	Prolactin Regulatory Element Binding	11.3011
OSBPL8	Oxysterol Binding Protein Like 8	11.2178
CAV1	Caveolin 1	11.1845
TAP2	Transporter 2, ATP Binding Cassette Subfamily B Member	11.1548
TMED10	Transmembrane P24 Trafficking Protein 10	11.1517
BAK1	BCL2 Antagonist/Killer 1	11.1029
PRDX4	Peroxiredoxin 4	11.0893
TMEM33	Transmembrane Protein 33	11.05
TFG	Trafficking From ER To Golgi Regulator	11.0479
SOAT1	Sterol O-Acyltransferase 1	11.0424
SAR1A	Secretion Associated Ras Related GTPase 1A	11.0314
HSD17B10	Hydroxysteroid 17-Beta Dehydrogenase 10	11.0222
STUB1	STIP1 Homology And U-Box Containing Protein 1	11.015
EDEM3	ER Degradation Enhancing Alpha-Mannosidase Like Protein 3	11.0072
FOXO1	Forkhead Box O1	11.0043
PINK1	PTEN Induced Kinase 1	10.9968
RYR3	Ryanodine Receptor 3	10.9841
RTN1	Reticulon 1	10.9587
VHL	Von Hippel-Lindau Tumor Suppressor	10.9357
PRKAA1	Protein Kinase AMP-Activated Catalytic Subunit Alpha 1	10.9265
TEX264	Testis Expressed 264, ER-Phagy Receptor	10.9188
VAPA	VAMP Associated Protein A	10.9128
SEC24D	SEC24 Homolog D, COPII Coat Complex Component	10.9123
RPN2	Ribophorin II	10.9105
CYBA	Cytochrome B-245 Alpha Chain	10.8793
TRIP11	Thyroid Hormone Receptor Interactor 11	10.8718
BACE1	Beta-Secretase 1	10.8498
TOR1B	Torsin Family 1 Member B	10.8464
FOXO3	Forkhead Box O3	10.8361
TLR4	Toll Like Receptor 4	10.8185
AUP1	AUP1 Lipid Droplet Regulating VLDL Assembly Factor	10.7742
RNF185	Ring Finger Protein 185	10.7644
TECRL	Trans-2,3-Enoyl-CoA Reductase Like	10.7439
TMED9	Transmembrane P24 Trafficking Protein 9	10.7392
GSK3B	Glycogen Synthase Kinase 3 Beta	10.7325
HSPA1B	Heat Shock Protein Family A (Hsp70) Member 1B	10.7225
NFKB1	Nuclear Factor Kappa B Subunit 1	10.7161
UBQLN1	Ubiquilin 1	10.7109
RCN2	Reticulocalbin 2	10.703
TRAF2	TNF Receptor Associated Factor 2	10.6735
MOGS	Mannosyl-Oligosaccharide Glucosidase	10.6679
ATM	ATM Serine/Threonine Kinase	10.6491
DHCR24	24-Dehydrocholesterol Reductase	10.6418
PCSK9	Proprotein Convertase Subtilisin/Kexin Type 9	10.635
NOS2	Nitric Oxide Synthase 2	10.6283
STX18	Syntaxin 18	10.6046
FMR1	FMRP Translational Regulator 1	10.5973
PMM2	Phosphomannomutase 2	10.5687
UGGT2	UDP-Glucose Glycoprotein Glucosyltransferase 2	10.5676
STX5	Syntaxin 5	10.5095
FAF2	Fas Associated Factor Family Member 2	10.5008
AHCYL1	Adenosylhomocysteinase Like 1	10.4895
FKBP5	FKBP Prolyl Isomerase 5	10.4837
TMEM208	Transmembrane Protein 208	10.4835
KCNE1	Potassium Voltage-Gated Channel Subfamily E Regulatory Subunit 1	10.4642
G6PC1	Glucose-6-Phosphatase Catalytic Subunit 1	10.4597
CEBPB	CCAAT Enhancer Binding Protein Beta	10.4559
MAPK3	Mitogen-Activated Protein Kinase 3	10.4537
UBA52	Ubiquitin A-52 Residue Ribosomal Protein Fusion Product 1	10.4468
TNFRSF10B	TNF Receptor Superfamily Member 10b	10.4445
CCDC47	Coiled-Coil Domain Containing 47	10.4392
SLC8A1	Solute Carrier Family 8 Member A1	10.4339
TXNIP	Thioredoxin Interacting Protein	10.4294
IER3IP1	Immediate Early Response 3 Interacting Protein 1	10.3821
CCDC88B	Coiled-Coil Domain Containing 88B	10.3785
KCNJ5	Potassium Inwardly Rectifying Channel Subfamily J Member 5	10.3646
QRICH1	Glutamine Rich 1	10.3622
EGF	Epidermal Growth Factor	10.3522
CYP2E1	Cytochrome P450 Family 2 Subfamily E Member 1	10.3231
COMP	Cartilage Oligomeric Matrix Protein	10.3077
FOXRED2	FAD Dependent Oxidoreductase Domain Containing 2	10.3024
PIEZO1	Piezo Type Mechanosensitive Ion Channel Component 1	10.3013
COMT	Catechol-O-Methyltransferase	10.2857
BBC3	BCL2 Binding Component 3	10.2822
MAPT	Microtubule Associated Protein Tau	10.2795
NQO1	NAD(P)H Quinone Dehydrogenase 1	10.2579
RAB10	RAB10, Member RAS Oncogene Family	10.2107
G6PD	Glucose-6-Phosphate Dehydrogenase	10.2014
RAB6A	RAB6A, Member RAS Oncogene Family	10.1967
NLRP3	NLR Family Pyrin Domain Containing 3	10.1919
PON1	Paraoxonase 1	10.1763
COL7A1	Collagen Type VII Alpha 1 Chain	10.1689
HLA-A	Major Histocompatibility Complex, Class I, A	10.1598
STARD3	StAR Related Lipid Transfer Domain Containing 3	10.156
BECN1	Beclin 1	10.1454
CYP1A2	Cytochrome P450 Family 1 Subfamily A Member 2	10.1434
LOC110806262	Solute Carrier Family 6 Member 4 Gene Promoter	10.1425
EMC1	ER Membrane Protein Complex Subunit 1	10.136
MAPKAPK2	MAPK Activated Protein Kinase 2	10.1125
COPA	COPI Coat Complex Subunit Alpha	10.1014
TG	Thyroglobulin	10.0998
CDKN1A	Cyclin Dependent Kinase Inhibitor 1A	10.0872
TOR1AIP2	Torsin 1A Interacting Protein 2	10.0827
SEC23IP	SEC23 Interacting Protein	10.0779
ESYT2	Extended Synaptotagmin 2	10.0652
AQP11	Aquaporin 11	10.0594
SRPRA	SRP Receptor Subunit Alpha	10.0175
DSP	Desmoplakin	10.0121
EIF2AK4	Eukaryotic Translation Initiation Factor 2 Alpha Kinase 4	9.96355
KTN1	Kinectin 1	9.93563
FKRP	Fukutin Related Protein	9.91879
POGLUT2	Protein O-Glucosyltransferase 2	9.91418
GPR37	G Protein-Coupled Receptor 37	9.90821
PRKAA2	Protein Kinase AMP-Activated Catalytic Subunit Alpha 2	9.90793
TMX3	Thioredoxin Related Transmembrane Protein 3	9.8636
GAPDH	Glyceraldehyde-3-Phosphate Dehydrogenase	9.85506
CYBB	Cytochrome B-245 Beta Chain	9.83581
THBS1	Thrombospondin 1	9.83123
DNM1L	Dynamin 1 Like	9.82718
VKORC1	Vitamin K Epoxide Reductase Complex Subunit 1	9.8061
F2	Coagulation Factor II, Thrombin	9.80506
SLC2A1	Solute Carrier Family 2 Member 1	9.74764
UBB	Ubiquitin B	9.73103
HSPD1	Heat Shock Protein Family D (Hsp60) Member 1	9.72081
TRPV4	Transient Receptor Potential Cation Channel Subfamily V Member 4	9.71421
CYB5R3	Cytochrome B5 Reductase 3	9.70708
APEX1	Apurinic/Apyrimidinic Endodeoxyribonuclease 1	9.67935
BCL2L11	BCL2 Like 11	9.6772
MZB1	Marginal Zone B And B1 Cell Specific Protein	9.67395
SEC22B	SEC22 Homolog B, Vesicle Trafficking Protein	9.67011
SHH	Sonic Hedgehog Signaling Molecule	9.62457
MAP2K6	Mitogen-Activated Protein Kinase Kinase 6	9.62325
CRYAB	Crystallin Alpha B	9.60863
ATL2	Atlastin GTPase 2	9.60783
CYP1A1	Cytochrome P450 Family 1 Subfamily A Member 1	9.56671
SEC23B	SEC23 Homolog B, COPII Coat Complex Component	9.55296
KCNE2	Potassium Voltage-Gated Channel Subfamily E Regulatory Subunit 2	9.54086
ZDHHC6	Zinc Finger DHHC-Type Palmitoyltransferase 6	9.53093
DHCR7	7-Dehydrocholesterol Reductase	9.51371
USO1	USO1 Vesicle Transport Factor	9.48722
TMX2	Thioredoxin Related Transmembrane Protein 2	9.45962
DMPK	DM1 Protein Kinase	9.44118
SMPD1	Sphingomyelin Phosphodiesterase 1	9.41929
SRP68	Signal Recognition Particle 68	9.40953
HTT	Huntingtin	9.40386
SRC	SRC Proto-Oncogene, Non-Receptor Tyrosine Kinase	9.36716
GPX1	Glutathione Peroxidase 1	9.35185
UBE2G2	Ubiquitin Conjugating Enzyme E2 G2	9.34716
ITPR3	Inositol 1,4,5-Trisphosphate Receptor Type 3	9.34395
HIF1A	Hypoxia Inducible Factor 1 Subunit Alpha	9.34124
MAP1LC3A	Microtubule Associated Protein 1 Light Chain 3 Alpha	9.33104
CLN6	CLN6 Transmembrane ER Protein	9.3303
GABARAPL1	GABA Type A Receptor Associated Protein Like 1	9.31757
OXT	Oxytocin/Neurophysin I Prepropeptide	9.30743
OSBP	Oxysterol Binding Protein	9.29965
MAPK13	Mitogen-Activated Protein Kinase 13	9.29848
GPER1	G Protein-Coupled Estrogen Receptor 1	9.29714
NOTCH1	Notch Receptor 1	9.28909
P3H4	Prolyl 3-Hydroxylase Family Member 4 (Inactive)	9.27723
MDM2	MDM2 Proto-Oncogene	9.25335
NPC1	NPC Intracellular Cholesterol Transporter 1	9.2518
GBA	Glucosylceramidase Beta	9.25114
DPAGT1	Dolichyl-Phosphate N-Acetylglucosaminephosphotransferase 1	9.24803
MAP2K7	Mitogen-Activated Protein Kinase Kinase 7	9.23126
UGT1A1	UDP Glucuronosyltransferase Family 1 Member A1	9.21805
NUPR1	Nuclear Protein 1, Transcriptional Regulator	9.2159
SCD	Stearoyl-CoA Desaturase	9.2107
PKD2	Polycystin 2, Transient Receptor Potential Cation Channel	9.20929
SCAPER	S-Phase Cyclin A Associated Protein In The ER	9.19354
ICMT	Isoprenylcysteine Carboxyl Methyltransferase	9.18987
HRC	Histidine Rich Calcium Binding Protein	9.18088
LDLR	Low Density Lipoprotein Receptor	9.17814
F9	Coagulation Factor IX	9.15657
BET1	Bet1 Golgi Vesicular Membrane Trafficking Protein	9.14898
TMX1	Thioredoxin Related Transmembrane Protein 1	9.14165
CACNA1S	Calcium Voltage-Gated Channel Subunit Alpha1 S	9.13196
MBTPS1	Membrane Bound Transcription Factor Peptidase, Site 1	9.12653
AGR2	Anterior Gradient 2, Protein Disulphide Isomerase Family Member	9.11901
CNIH4	Cornichon Family AMPA Receptor Auxiliary Protein 4	9.1116
S100A1	S100 Calcium Binding Protein A1	9.07859
JPH4	Junctophilin 4	9.06891
CASP7	Caspase 7	9.0489
PPARG	Peroxisome Proliferator Activated Receptor Gamma	9.03083
PCSK6	Proprotein Convertase Subtilisin/Kexin Type 6	9.01847
BOK	BCL2 Family Apoptosis Regulator BOK	8.99436
SMPD4	Sphingomyelin Phosphodiesterase 4	8.98538
DRD2	Dopamine Receptor D2	8.97065
UBXN8	UBX Domain Protein 8	8.95786
UGT1A6	UDP Glucuronosyltransferase Family 1 Member A6	8.94973
TMEM214	Transmembrane Protein 214	8.94363
ALG13	ALG13 UDP-N-Acetylglucosaminyltransferase Subunit	8.94333
SEC61G	SEC61 Translocon Subunit Gamma	8.94151
RHOA	Ras Homolog Family Member A	8.93949
RNFT1	Ring Finger Protein, Transmembrane 1	8.93063
PITPNB	Phosphatidylinositol Transfer Protein Beta	8.93032
PRDX2	Peroxiredoxin 2	8.92735
STT3A	STT3 Oligosaccharyltransferase Complex Catalytic Subunit A	8.9232
ARL6IP5	ADP Ribosylation Factor Like GTPase 6 Interacting Protein 5	8.92233
EMC10	ER Membrane Protein Complex Subunit 10	8.89744
CREB1	CAMP Responsive Element Binding Protein 1	8.88689
AKAP9	A-Kinase Anchoring Protein 9	8.87851
PLEKHF2	Pleckstrin Homology And FYVE Domain Containing 2	8.87387
VCAM1	Vascular Cell Adhesion Molecule 1	8.87222
PRDX1	Peroxiredoxin 1	8.87097
VMP1	Vacuole Membrane Protein 1	8.84472
MAOA	Monoamine Oxidase A	8.83325
PIGN	Phosphatidylinositol Glycan Anchor Biosynthesis Class N	8.82977
MTTP	Microsomal Triglyceride Transfer Protein	8.82287
MAP1LC3B	Microtubule Associated Protein 1 Light Chain 3 Beta	8.81985
EPO	Erythropoietin	8.80982
BRSK2	BR Serine/Threonine Kinase 2	8.80613
JAK2	Janus Kinase 2	8.8005
STAU1	Staufen Double-Stranded RNA Binding Protein 1	8.79463
MAP2K4	Mitogen-Activated Protein Kinase Kinase 4	8.78883
GABARAPL2	GABA Type A Receptor Associated Protein Like 2	8.78162
INPP5K	Inositol Polyphosphate-5-Phosphatase K	8.78044
PIK3R1	Phosphoinositide-3-Kinase Regulatory Subunit 1	8.77729
HM13	Histocompatibility Minor 13	8.76717
TMCC1	Transmembrane And Coiled-Coil Domain Family 1	8.76225
ZW10	Zw10 Kinetochore Protein	8.76072
DNAJB12	DnaJ Heat Shock Protein Family (Hsp40) Member B12	8.75141
CASP12	Caspase 12 (Gene/Pseudogene)	8.74961
RINT1	RAD50 Interactor 1	8.73305
RNF186	Ring Finger Protein 186	8.72357
TRIB3	Tribbles Pseudokinase 3	8.72276
SDHA	Succinate Dehydrogenase Complex Flavoprotein Subunit A	8.70647
FICD	FIC Domain Protein Adenylyltransferase	8.70359
UBE2J2	Ubiquitin Conjugating Enzyme E2 J2	8.69915
RAB2A	RAB2A, Member RAS Oncogene Family	8.69057
LONP1	Lon Peptidase 1, Mitochondrial	8.68908
BRCA1	BRCA1 DNA Repair Associated	8.68313
SNTA1	Syntrophin Alpha 1	8.68192
HFE	Homeostatic Iron Regulator	8.67857
MUC1	Mucin 1, Cell Surface Associated	8.67629
HSP90AB1	Heat Shock Protein 90 Alpha Family Class B Member 1	8.67391
IL10	Interleukin 10	8.66472
PON2	Paraoxonase 2	8.65861
SDF2L1	Stromal Cell Derived Factor 2 Like 1	8.64807
AIFM1	Apoptosis Inducing Factor Mitochondria Associated 1	8.64011
CAMK2G	Calcium/Calmodulin Dependent Protein Kinase II Gamma	8.62482
TMED7	Transmembrane P24 Trafficking Protein 7	8.61628
EP300	E1A Binding Protein P300	8.61108
PRDX6	Peroxiredoxin 6	8.60485
OSBPL3	Oxysterol Binding Protein Like 3	8.60225
TUSC3	Tumor Suppressor Candidate 3	8.56772
EDN1	Endothelin 1	8.56433
JPH1	Junctophilin 1	8.55006
MICB	MHC Class I Polypeptide-Related Sequence B	8.54702
ORMDL3	ORMDL Sphingolipid Biosynthesis Regulator 3	8.53316
C9orf72	C9orf72-SMCR8 Complex Subunit	8.51082
TMED1	Transmembrane P24 Trafficking Protein 1	8.50026
ELN	Elastin	8.49393
GOLGA2	Golgin A2	8.49376
TMTC3	Transmembrane O-Mannosyltransferase Targeting Cadherins 3	8.49198
SHISA5	Shisa Family Member 5	8.49105
TF	Transferrin	8.48445
EBP	EBP Cholestenol Delta-Isomerase	8.47984
SLC39A14	Solute Carrier Family 39 Member 14	8.47005
PTEN	Phosphatase And Tensin Homolog	8.46576
CTNNB1	Catenin Beta 1	8.45557
GSTM1	Glutathione S-Transferase Mu 1	8.45289
UBA5	Ubiquitin Like Modifier Activating Enzyme 5	8.44866
HMGB1	High Mobility Group Box 1	8.44619
IFNG	Interferon Gamma	8.44077
NR3C2	Nuclear Receptor Subfamily 3 Group C Member 2	8.4305
SCP2	Sterol Carrier Protein 2	8.42065
UBXN4	UBX Domain Protein 4	8.41377
CERT1	Ceramide Transporter 1	8.40392
ATG14	Autophagy Related 14	8.39991
F8	Coagulation Factor VIII	8.38688
GRIA1	Glutamate Ionotropic Receptor AMPA Type Subunit 1	8.38448
GABARAP	GABA Type A Receptor-Associated Protein	8.3601
RCN1	Reticulocalbin 1	8.35735
HSD11B1	Hydroxysteroid 11-Beta Dehydrogenase 1	8.35716
CARD14	Caspase Recruitment Domain Family Member 14	8.35396
AKAP6	A-Kinase Anchoring Protein 6	8.35036
RFT1	RFT1 Homolog	8.35031
PIGK	Phosphatidylinositol Glycan Anchor Biosynthesis Class K	8.33823
GH-LCR	Growth Hormone Locus Control Region	8.33173
TSPO	Translocator Protein	8.30519
P3H1	Prolyl 3-Hydroxylase 1	8.29649
POMT2	Protein O-Mannosyltransferase 2	8.29119
ATR	ATR Serine/Threonine Kinase	8.28942
RAC1	Rac Family Small GTPase 1	8.2887
AGR3	Anterior Gradient 3, Protein Disulphide Isomerase Family Member	8.28568
ALG14	ALG14 UDP-N-Acetylglucosaminyltransferase Subunit	8.28359
ADRB2	Adrenoceptor Beta 2	8.28293
NCK1	NCK Adaptor Protein 1	8.28287
PTGS1	Prostaglandin-Endoperoxide Synthase 1	8.27222
MPPE1	Metallophosphoesterase 1	8.26592
SP1	Sp1 Transcription Factor	8.24563
TMCO1	Transmembrane And Coiled-Coil Domains 1	8.24538
YKT6	YKT6 V-SNARE Homolog	8.24447
PPP1R15B	Protein Phosphatase 1 Regulatory Subunit 15B	8.24325
EEF1A1	Eukaryotic Translation Elongation Factor 1 Alpha 1	8.23921
LBR	Lamin B Receptor	8.21182
ZC3H12A	Zinc Finger CCCH-Type Containing 12A	8.21009
NAGLU	N-Acetyl-Alpha-Glucosaminidase	8.20696
CASP2	Caspase 2	8.20557
MBTPS2	Membrane Bound Transcription Factor Peptidase, Site 2	8.20081
CYP2D6	Cytochrome P450 Family 2 Subfamily D Member 6	8.1996
ITPR2	Inositol 1,4,5-Trisphosphate Receptor Type 2	8.19712
CDK1	Cyclin Dependent Kinase 1	8.18977
CNR1	Cannabinoid Receptor 1	8.18391
FKBP1B	FKBP Prolyl Isomerase 1B	8.16937
ATP1A3	ATPase Na+/K+ Transporting Subunit Alpha 3	8.16188
INSR	Insulin Receptor	8.15516
GRIN1	Glutamate Ionotropic Receptor NMDA Type Subunit 1	8.15115
HACD2	3-Hydroxyacyl-CoA Dehydratase 2	8.15102
GET4	Guided Entry Of Tail-Anchored Proteins Factor 4	8.13945
MCFD2	Multiple Coagulation Factor Deficiency 2, ER Cargo Receptor Complex Subunit	8.13463
IGF1	Insulin Like Growth Factor 1	8.12613
GRAMD1A	GRAM Domain Containing 1A	8.1227
CALHM1	Calcium Homeostasis Modulator 1	8.11074
DBH	Dopamine Beta-Hydroxylase	8.09926
PIK3C3	Phosphatidylinositol 3-Kinase Catalytic Subunit Type 3	8.08183
SCFD1	Sec1 Family Domain Containing 1	8.07481
SACM1L	SAC1 Like Phosphatidylinositide Phosphatase	8.06853
GLA	Galactosidase Alpha	8.06758
ALG2	ALG2 Alpha-1,3/1,6-Mannosyltransferase	8.0642
TLR9	Toll Like Receptor 9	8.0621
UBL4A	Ubiquitin Like 4A	8.05812
GET1	Guided Entry Of Tail-Anchored Proteins Factor 1	8.0536
MYH7	Myosin Heavy Chain 7	8.03334
MAPKAP1	MAPK Associated Protein 1	8.03194
PDZD8	PDZ Domain Containing 8	8.02752
CREBRF	CREB3 Regulatory Factor	8.02523
SHC1	SHC Adaptor Protein 1	8.01666
ERMARD	ER Membrane Associated RNA Degradation	8.01043
HMGCLL1	3-Hydroxymethyl-3-Methylglutaryl-CoA Lyase Like 1	7.99934
UBE2K	Ubiquitin Conjugating Enzyme E2 K	7.98081
KDR	Kinase Insert Domain Receptor	7.97788
SELENOF	Selenoprotein F	7.9694
HSPA13	Heat Shock Protein Family A (Hsp70) Member 13	7.96659
CLN8	CLN8 Transmembrane ER And ERGIC Protein	7.96357
LPCAT3	Lysophosphatidylcholine Acyltransferase 3	7.96077
KCNJ11	Potassium Inwardly Rectifying Channel Subfamily J Member 11	7.94944
JKAMP	JNK1/MAPK8 Associated Membrane Protein	7.94464
DLD	Dihydrolipoamide Dehydrogenase	7.9422
ZFAND2B	Zinc Finger AN1-Type Containing 2B	7.92145
BCL2L10	BCL2 Like 10	7.91902
JPH3	Junctophilin 3	7.91677
EEF2	Eukaryotic Translation Elongation Factor 2	7.91455
SEC11A	SEC11 Homolog A, Signal Peptidase Complex Subunit	7.90982
GPX7	Glutathione Peroxidase 7	7.90297
EMC7	ER Membrane Protein Complex Subunit 7	7.90077
HGSNAT	Heparan-Alpha-Glucosaminide N-Acetyltransferase	7.89872
PABPC1	Poly(A) Binding Protein Cytoplasmic 1	7.89592
KDSR	3-Ketodihydrosphingosine Reductase	7.89558
SGTA	Small Glutamine Rich Tetratricopeptide Repeat Co-Chaperone Alpha	7.89177
SCAMP5	Secretory Carrier Membrane Protein 5	7.89041
GANAB	Glucosidase II Alpha Subunit	7.8892
G6PC3	Glucose-6-Phosphatase Catalytic Subunit 3	7.88911
NDRG1	N-Myc Downstream Regulated 1	7.88516
MOSPD2	Motile Sperm Domain Containing 2	7.87301
UFM1	Ubiquitin Fold Modifier 1	7.84881
NR1H2	Nuclear Receptor Subfamily 1 Group H Member 2	7.84753
SOAT2	Sterol O-Acyltransferase 2	7.84321
MAP2K1	Mitogen-Activated Protein Kinase Kinase 1	7.84197
GSTP1	Glutathione S-Transferase Pi 1	7.84019
PRKCA	Protein Kinase C Alpha	7.83772
UNC93B1	Unc-93 Homolog B1, TLR Signaling Regulator	7.83661
YIF1A	Yip1 Interacting Factor Homolog A, Membrane Trafficking Protein	7.83588
PTPN2	Protein Tyrosine Phosphatase Non-Receptor Type 2	7.82753
SGPP1	Sphingosine-1-Phosphate Phosphatase 1	7.81485
MSRB3	Methionine Sulfoxide Reductase B3	7.80488
CDKN3	Cyclin Dependent Kinase Inhibitor 3	7.80485
KIF1C	Kinesin Family Member 1C	7.79856
UMOD	Uromodulin	7.79399
MX1	MX Dynamin Like GTPase 1	7.79351
LACC1	Laccase Domain Containing 1	7.78671
NSF	N-Ethylmaleimide Sensitive Factor, Vesicle Fusing ATPase	7.78656
MFN2	Mitofusin 2	7.78587
CHAT	Choline O-Acetyltransferase	7.78201
ACTB	Actin Beta	7.7749
GORASP1	Golgi Reassembly Stacking Protein 1	7.75989
SCARA3	Scavenger Receptor Class A Member 3	7.75135
TFRC	Transferrin Receptor	7.75065
CDK5RAP3	CDK5 Regulatory Subunit Associated Protein 3	7.7484
REEP4	Receptor Accessory Protein 4	7.74724
MGST1	Microsomal Glutathione S-Transferase 1	7.74077
GORASP2	Golgi Reassembly Stacking Protein 2	7.73438
PDHA1	Pyruvate Dehydrogenase E1 Subunit Alpha 1	7.73165
PRL	Prolactin	7.72732
FKBP4	FKBP Prolyl Isomerase 4	7.70824
GRAMD1B	GRAM Domain Containing 1B	7.7057
AGER	Advanced Glycosylation End-Product Specific Receptor	7.67233
IL1A	Interleukin 1 Alpha	7.67058
ANXA5	Annexin A5	7.66803
TECR	Trans-2,3-Enoyl-CoA Reductase	7.66673
PROC	Protein C, Inactivator Of Coagulation Factors Va And VIIIa	7.66524
POR	Cytochrome P450 Oxidoreductase	7.65626
CHRNE	Cholinergic Receptor Nicotinic Epsilon Subunit	7.6548
NBAS	NBAS Subunit Of NRZ Tethering Complex	7.64409
SORT1	Sortilin 1	7.64335
REEP1	Receptor Accessory Protein 1	7.64101
CTSD	Cathepsin D	7.63858
SUMF2	Sulfatase Modifying Factor 2	7.63309
HTR2A	5-Hydroxytryptamine Receptor 2A	7.61456
SRP54	Signal Recognition Particle 54	7.6
FAS	Fas Cell Surface Death Receptor	7.59386
PRDX3	Peroxiredoxin 3	7.58888
STARD3NL	STARD3 N-Terminal Like	7.58271
PTGIS	Prostaglandin I2 Synthase	7.57939
TGM2	Transglutaminase 2	7.57875
DGAT1	Diacylglycerol O-Acyltransferase 1	7.57504
STAT3	Signal Transducer And Activator Of Transcription 3	7.56995
SET	SET Nuclear Proto-Oncogene	7.56659
KCNJ2	Potassium Inwardly Rectifying Channel Subfamily J Member 2	7.56349
CCND1	Cyclin D1	7.55032
PKD1	Polycystin 1, Transient Receptor Potential Channel Interacting	7.54596
HSD17B12	Hydroxysteroid 17-Beta Dehydrogenase 12	7.52845
ANK1	Ankyrin 1	7.52562
TIA1	TIA1 Cytotoxic Granule Associated RNA Binding Protein	7.51789
NOTCH2	Notch Receptor 2	7.50958
TMEM259	Transmembrane Protein 259	7.50304
UBAC2	UBA Domain Containing 2	7.49613
ZFYVE27	Zinc Finger FYVE-Type Containing 27	7.49359
CDK5	Cyclin Dependent Kinase 5	7.4925
HAX1	HCLS1 Associated Protein X-1	7.47724
NOL3	Nucleolar Protein 3	7.47268
MICA	MHC Class I Polypeptide-Related Sequence A	7.47024
MR1	Major Histocompatibility Complex, Class I-Related	7.46337
CP	Ceruloplasmin	7.45129
HLA-C	Major Histocompatibility Complex, Class I, C	7.44543
PKM	Pyruvate Kinase M1/2	7.43325
STT3B	STT3 Oligosaccharyltransferase Complex Catalytic Subunit B	7.41882
RETREG1	Reticulophagy Regulator 1	7.41499
DPM1	Dolichyl-Phosphate Mannosyltransferase Subunit 1, Catalytic	7.40749
RNF183	Ring Finger Protein 183	7.4021
TRPA1	Transient Receptor Potential Cation Channel Subfamily A Member 1	7.40083
SRPRB	SRP Receptor Subunit Beta	7.39896
DNAJB14	DnaJ Heat Shock Protein Family (Hsp40) Member B14	7.39776
PPM1L	Protein Phosphatase, Mg2+/Mn2+ Dependent 1L	7.39498
IKBKG	Inhibitor Of Nuclear Factor Kappa B Kinase Regulatory Subunit Gamma	7.3921
DES	Desmin	7.39205
CTSB	Cathepsin B	7.38999
SSR2	Signal Sequence Receptor Subunit 2	7.35572
NGLY1	N-Glycanase 1	7.35174
CLCC1	Chloride Channel CLIC Like 1	7.34909
COPE	COPI Coat Complex Subunit Epsilon	7.33771
CREBBP	CREB Binding Protein	7.33746
PPP3CA	Protein Phosphatase 3 Catalytic Subunit Alpha	7.33177
NOS1	Nitric Oxide Synthase 1	7.32781
PML	PML Nuclear Body Scaffold	7.32572
MTHFR	Methylenetetrahydrofolate Reductase	7.32352
CRHR2	Corticotropin Releasing Hormone Receptor 2	7.32282
ICAM1	Intercellular Adhesion Molecule 1	7.32117
MAN1A1	Mannosidase Alpha Class 1A Member 1	7.31742
MAP2K3	Mitogen-Activated Protein Kinase Kinase 3	7.30965
ZFYVE1	Zinc Finger FYVE-Type Containing 1	7.30965
RNF5	Ring Finger Protein 5	7.30491
CYP1B1	Cytochrome P450 Family 1 Subfamily B Member 1	7.30351
PACS2	Phosphofurin Acidic Cluster Sorting Protein 2	7.30309
PIK3CG	Phosphatidylinositol-4,5-Bisphosphate 3-Kinase Catalytic Subunit Gamma	7.29556
FURIN	Furin, Paired Basic Amino Acid Cleaving Enzyme	7.29179
ECPAS	Ecm29 Proteasome Adaptor And Scaffold	7.28675
ELAVL1	ELAV Like RNA Binding Protein 1	7.28413
SYT2	Synaptotagmin 2	7.27916
ABCD1	ATP Binding Cassette Subfamily D Member 1	7.26494
EIF4E	Eukaryotic Translation Initiation Factor 4E	7.26062
EMC3	ER Membrane Protein Complex Subunit 3	7.25814
TRPM2	Transient Receptor Potential Cation Channel Subfamily M Member 2	7.2532
PITPNM1	Phosphatidylinositol Transfer Protein Membrane Associated 1	7.25062
LEP	Leptin	7.24909
CLGN	Calmegin	7.23314
SLC35B1	Solute Carrier Family 35 Member B1	7.21413
F5	Coagulation Factor V	7.208
KRAS	KRAS Proto-Oncogene, GTPase	7.20558
RHBDD1	Rhomboid Domain Containing 1	7.19916
C1R	Complement C1r	7.19306
TRAPPC11	Trafficking Protein Particle Complex Subunit 11	7.18701
POMT1	Protein O-Mannosyltransferase 1	7.16954
SSR1	Signal Sequence Receptor Subunit 1	7.16817
DUSP19	Dual Specificity Phosphatase 19	7.16784
GHRL	Ghrelin And Obestatin Prepropeptide	7.15709
NLRP1	NLR Family Pyrin Domain Containing 1	7.15571
TRAPPC2	Trafficking Protein Particle Complex Subunit 2	7.15358
CYP3A4	Cytochrome P450 Family 3 Subfamily A Member 4	7.14935
SRP72	Signal Recognition Particle 72	7.14424
ZMPSTE24	Zinc Metallopeptidase STE24	7.13884
MYC	MYC Proto-Oncogene, BHLH Transcription Factor	7.12959
PPARGC1A	PPARG Coactivator 1 Alpha	7.12801
NPY	Neuropeptide Y	7.12783
CYP2C19	Cytochrome P450 Family 2 Subfamily C Member 19	7.12326
EMC4	ER Membrane Protein Complex Subunit 4	7.11589
GATA1	GATA Binding Protein 1	7.11401
MGAT2	Alpha-1,6-Mannosyl-Glycoprotein 2-Beta-N-Acetylglucosaminyltransferase	7.11
KPNB1	Karyopherin Subunit Beta 1	7.09594
SEC31B	SEC31 Homolog B, COPII Coat Complex Component	7.08798
DNAJB2	DnaJ Heat Shock Protein Family (Hsp40) Member B2	7.08718
BTRC	Beta-Transducin Repeat Containing E3 Ubiquitin Protein Ligase	7.08452
CD74	CD74 Molecule	7.0793
BRCA2	BRCA2 DNA Repair Associated	7.0785
CLCN1	Chloride Voltage-Gated Channel 1	7.07793
PRDX5	Peroxiredoxin 5	7.07587
ADCYAP1	Adenylate Cyclase Activating Polypeptide 1	7.07373
EIF2B5	Eukaryotic Translation Initiation Factor 2B Subunit Epsilon	7.07068
FN1	Fibronectin 1	7.068
CYB5A	Cytochrome B5 Type A	7.06585
DSPP	Dentin Sialophosphoprotein	7.0624
CD36	CD36 Molecule	7.05461
TANGO2	Transport And Golgi Organization 2 Homolog	7.0527
DST	Dystonin	7.04995
ATXN2	Ataxin 2	7.04235
STK25	Serine/Threonine Kinase 25	7.04215
MYDGF	Myeloid Derived Growth Factor	7.04205
PLOD3	Procollagen-Lysine,2-Oxoglutarate 5-Dioxygenase 3	7.03881
TNFRSF1A	TNF Receptor Superfamily Member 1A	7.03608
KNG1	Kininogen 1	7.03117
SCYL1	SCY1 Like Pseudokinase 1	7.02777
OXTR	Oxytocin Receptor	7.0269
ABCD4	ATP Binding Cassette Subfamily D Member 4	7.02663
TMEM117	Transmembrane Protein 117	7.02085
RTN2	Reticulon 2	7.01774
CDC42	Cell Division Cycle 42	7.01213
DNAJB1	DnaJ Heat Shock Protein Family (Hsp40) Member B1	7.0084
BCAP29	B Cell Receptor Associated Protein 29	7.00452
EMC2	ER Membrane Protein Complex Subunit 2	7.00058
PLA2G6	Phospholipase A2 Group VI	6.99751
S100A9	S100 Calcium Binding Protein A9	6.99244
GBA2	Glucosylceramidase Beta 2	6.98288
CALU	Calumenin	6.9743
ACTC1	Actin Alpha Cardiac Muscle 1	6.96812
ACTA1	Actin Alpha 1, Skeletal Muscle	6.96564
EMC6	ER Membrane Protein Complex Subunit 6	6.95418
GADD45A	Growth Arrest And DNA Damage Inducible Alpha	6.9532
JAGN1	Jagunal Homolog 1	6.94741
ATF2	Activating Transcription Factor 2	6.92938
MMGT1	Membrane Magnesium Transporter 1	6.92589
FANCD2	FA Complementation Group D2	6.92283
TMEM43	Transmembrane Protein 43	6.91492
COL4A1	Collagen Type IV Alpha 1 Chain	6.91239
CYB5R4	Cytochrome B5 Reductase 4	6.91135
PLOD2	Procollagen-Lysine,2-Oxoglutarate 5-Dioxygenase 2	6.90866
TERT	Telomerase Reverse Transcriptase	6.90563
SSR4	Signal Sequence Receptor Subunit 4	6.90172
VCPIP1	Valosin Containing Protein Interacting Protein 1	6.89466
SLC25A1	Solute Carrier Family 25 Member 1	6.88645
LMBRD1	LMBR1 Domain Containing 1	6.8856
USP19	Ubiquitin Specific Peptidase 19	6.88128
TRAPPC3	Trafficking Protein Particle Complex Subunit 3	6.88111
C1S	Complement C1s	6.87502
NOS1AP	Nitric Oxide Synthase 1 Adaptor Protein	6.87057
GOSR1	Golgi SNAP Receptor Complex Member 1	6.86805
HLA-DRA	Major Histocompatibility Complex, Class II, DR Alpha	6.86319
ELOVL4	ELOVL Fatty Acid Elongase 4	6.86062
SRP14	Signal Recognition Particle 14	6.85074
VAMP7	Vesicle Associated Membrane Protein 7	6.84465
NPLOC4	NPL4 Homolog, Ubiquitin Recognition Factor	6.83679
SAMD8	Sterile Alpha Motif Domain Containing 8	6.83396
RNF13	Ring Finger Protein 13	6.83342
SVIP	Small VCP Interacting Protein	6.83
REEP5	Receptor Accessory Protein 5	6.82026
YWHAE	Tyrosine 3-Monooxygenase/Tryptophan 5-Monooxygenase Activation Protein Epsilon	6.81785
MARCHF6	Membrane Associated Ring-CH-Type Finger 6	6.81691
POP1	POP1 Homolog, Ribonuclease P/MRP Subunit	6.8164
TTN	Titin	6.81476
TTR	Transthyretin	6.81225
TYR	Tyrosinase	6.80928
SGPP2	Sphingosine-1-Phosphate Phosphatase 2	6.80456
TAPBPL	TAP Binding Protein Like	6.80136
KCNA2	Potassium Voltage-Gated Channel Subfamily A Member 2	6.80125
CIRBP	Cold Inducible RNA Binding Protein	6.79668
SLC39A7	Solute Carrier Family 39 Member 7	6.79061
FKBP10	FKBP Prolyl Isomerase 10	6.7769
EMC8	ER Membrane Protein Complex Subunit 8	6.77494
GRIN2A	Glutamate Ionotropic Receptor NMDA Type Subunit 2A	6.75788
ACSL4	Acyl-CoA Synthetase Long Chain Family Member 4	6.74969
HNRNPK	Heterogeneous Nuclear Ribonucleoprotein K	6.74571
CPQ	Carboxypeptidase Q	6.74559
COL2A1	Collagen Type II Alpha 1 Chain	6.73106
ADCYAP1R1	ADCYAP Receptor Type I	6.73014
RAB18	RAB18, Member RAS Oncogene Family	6.72544
SFTPC	Surfactant Protein C	6.72478
PIGT	Phosphatidylinositol Glycan Anchor Biosynthesis Class T	6.72053
SRI	Sorcin	6.71477
CES1	Carboxylesterase 1	6.70078
FKBP1A	FKBP Prolyl Isomerase 1A	6.69492
SGSH	N-Sulfoglucosamine Sulfohydrolase	6.68657
IL1RN	Interleukin 1 Receptor Antagonist	6.67561
DAPK1	Death Associated Protein Kinase 1	6.66989
LAMA2	Laminin Subunit Alpha 2	6.65847
MCL1	MCL1 Apoptosis Regulator, BCL2 Family Member	6.65708
SDHB	Succinate Dehydrogenase Complex Iron Sulfur Subunit B	6.65679
UGT1A9	UDP Glucuronosyltransferase Family 1 Member A9	6.64736
HMOX2	Heme Oxygenase 2	6.62949
PLA2G4C	Phospholipase A2 Group IVC	6.62918
RET	Ret Proto-Oncogene	6.62074
FUS	FUS RNA Binding Protein	6.61737
MAPK8IP1	Mitogen-Activated Protein Kinase 8 Interacting Protein 1	6.61527
NGF	Nerve Growth Factor	6.60932
RPS6KA3	Ribosomal Protein S6 Kinase A3	6.60064
ACE	Angiotensin I Converting Enzyme	6.5912
AKR1B1	Aldo-Keto Reductase Family 1 Member B	6.59005
HDAC6	Histone Deacetylase 6	6.5892
APOA1	Apolipoprotein A1	6.58879
SOD3	Superoxide Dismutase 3	6.58861
ATP7A	ATPase Copper Transporting Alpha	6.58757
VRK2	VRK Serine/Threonine Kinase 2	6.58393
RORA	RAR Related Orphan Receptor A	6.58126
DAXX	Death Domain Associated Protein	6.57567
F10	Coagulation Factor X	6.56685
MLEC	Malectin	6.56044
COL1A1	Collagen Type I Alpha 1 Chain	6.5556
GOSR2	Golgi SNAP Receptor Complex Member 2	6.55413
MMP9	Matrix Metallopeptidase 9	6.55
NCK2	NCK Adaptor Protein 2	6.54836
CGRRF1	Cell Growth Regulator With Ring Finger Domain 1	6.54793
PLOD1	Procollagen-Lysine,2-Oxoglutarate 5-Dioxygenase 1	6.54444
BCHE	Butyrylcholinesterase	6.5417
CYP2B6	Cytochrome P450 Family 2 Subfamily B Member 6	6.54131
TXNRD1	Thioredoxin Reductase 1	6.54063
MAOB	Monoamine Oxidase B	6.53861
BGLAP	Bone Gamma-Carboxyglutamate Protein	6.53573
HRAS	HRas Proto-Oncogene, GTPase	6.53337
OPA1	OPA1 Mitochondrial Dynamin Like GTPase	6.53068
IGF2BP1	Insulin Like Growth Factor 2 MRNA Binding Protein 1	6.52914
AGTR1	Angiotensin II Receptor Type 1	6.5286
FGFR3	Fibroblast Growth Factor Receptor 3	6.52563
ALPP	Alkaline Phosphatase, Placental	6.52551
ROCK1	Rho Associated Coiled-Coil Containing Protein Kinase 1	6.51716
UCP2	Uncoupling Protein 2	6.51412
HACD3	3-Hydroxyacyl-CoA Dehydratase 3	6.51119
IL15RA	Interleukin 15 Receptor Subunit Alpha	6.50749
CDH1	Cadherin 1	6.49901
OMA1	OMA1 Zinc Metallopeptidase	6.49811
GRIN2B	Glutamate Ionotropic Receptor NMDA Type Subunit 2B	6.4937
FBN1	Fibrillin 1	6.49294
PIK3CA	Phosphatidylinositol-4,5-Bisphosphate 3-Kinase Catalytic Subunit Alpha	6.48942
USE1	Unconventional SNARE In The ER 1	6.48761
TRPM4	Transient Receptor Potential Cation Channel Subfamily M Member 4	6.48623
CAMLG	Calcium Modulating Ligand	6.47431
EMC9	ER Membrane Protein Complex Subunit 9	6.4734
EMD	Emerin	6.47121
ILVBL	IlvB Acetolactate Synthase Like	6.46798
ACER1	Alkaline Ceramidase 1	6.46577
EXT1	Exostosin Glycosyltransferase 1	6.46347
PTPN11	Protein Tyrosine Phosphatase Non-Receptor Type 11	6.45385
GDF15	Growth Differentiation Factor 15	6.4501
MTDH	Metadherin	6.44658
VDAC1	Voltage Dependent Anion Channel 1	6.44626
C2CD2L	C2CD2 Like	6.44539
MMP2	Matrix Metallopeptidase 2	6.44525
TBXAS1	Thromboxane A Synthase 1	6.44266
THBS4	Thrombospondin 4	6.43196
UBQLN2	Ubiquilin 2	6.43078
SCN1A	Sodium Voltage-Gated Channel Alpha Subunit 1	6.41535
RMRP	RNA Component Of Mitochondrial RNA Processing Endoribonuclease	6.4031
NOD2	Nucleotide Binding Oligomerization Domain Containing 2	6.39515
LRPAP1	LDL Receptor Related Protein Associated Protein 1	6.38933
RNF19B	Ring Finger Protein 19B	6.38218
UGT1A10	UDP Glucuronosyltransferase Family 1 Member A10	6.37985
GLUD1	Glutamate Dehydrogenase 1	6.37283
YWHAZ	Tyrosine 3-Monooxygenase/Tryptophan 5-Monooxygenase Activation Protein Zeta	6.37074
AGPAT1	1-Acylglycerol-3-Phosphate O-Acyltransferase 1	6.36956
RELA	RELA Proto-Oncogene, NF-KB Subunit	6.36693
ALG11	ALG11 Alpha-1,2-Mannosyltransferase	6.36377
LMAN1L	Lectin, Mannose Binding 1 Like	6.35616
FAAH	Fatty Acid Amide Hydrolase	6.34922
PRKCSH	Protein Kinase C Substrate 80K-H	6.34469
UFC1	Ubiquitin-Fold Modifier Conjugating Enzyme 1	6.34057
HUWE1	HECT, UBA And WWE Domain Containing E3 Ubiquitin Protein Ligase 1	6.3404
CBY1	Chibby Family Member 1, Beta Catenin Antagonist	6.33928
ENTPD5	Ectonucleoside Triphosphate Diphosphohydrolase 5 (Inactive)	6.33528
SORL1	Sortilin Related Receptor 1	6.33464
TRAPPC5	Trafficking Protein Particle Complex Subunit 5	6.33385
CREB3L4	CAMP Responsive Element Binding Protein 3 Like 4	6.31736
ATXN2L	Ataxin 2 Like	6.3159
EEF1B2	Eukaryotic Translation Elongation Factor 1 Beta 2	6.31323
DICER1	Dicer 1, Ribonuclease III	6.31278
DAB2IP	DAB2 Interacting Protein	6.31272
UFD1	Ubiquitin Recognition Factor In ER Associated Degradation 1	6.30701
GOLPH3	Golgi Phosphoprotein 3	6.30382
DYSF	Dysferlin	6.2999
PPP1CA	Protein Phosphatase 1 Catalytic Subunit Alpha	6.2995
SPTLC1	Serine Palmitoyltransferase Long Chain Base Subunit 1	6.29568
DCSTAMP	Dendrocyte Expressed Seven Transmembrane Protein	6.29246
TLR3	Toll Like Receptor 3	6.29083
TNFSF10	TNF Superfamily Member 10	6.2892
NR1H3	Nuclear Receptor Subfamily 1 Group H Member 3	6.2883
ADAMTSL1	ADAMTS Like 1	6.28475
ARFGAP2	ADP Ribosylation Factor GTPase Activating Protein 2	6.28356
SERPINE1	Serpin Family E Member 1	6.27388
AGRN	Agrin	6.27322
MAP3K7	Mitogen-Activated Protein Kinase Kinase Kinase 7	6.2728
LRP6	LDL Receptor Related Protein 6	6.27072
SERPINC1	Serpin Family C Member 1	6.26637
KPNA2	Karyopherin Subunit Alpha 2	6.26183
UBE2D3	Ubiquitin Conjugating Enzyme E2 D3	6.25459
ACP1	Acid Phosphatase 1	6.25178
B2M	Beta-2-Microglobulin	6.24284
ELOVL5	ELOVL Fatty Acid Elongase 5	6.24108
G6PC2	Glucose-6-Phosphatase Catalytic Subunit 2	6.24047
SNAP25	Synaptosome Associated Protein 25	6.23324
TEX2	Testis Expressed 2	6.22796
ARSA	Arylsulfatase A	6.22534
DHDDS	Dehydrodolichyl Diphosphate Synthase Subunit	6.22362
CHEK1	Checkpoint Kinase 1	6.22094
ATP13A2	ATPase Cation Transporting 13A2	6.22074
PXN	Paxillin	6.20606
LGALS1	Galectin 1	6.20416
BAG3	BAG Cochaperone 3	6.1963
CAPN2	Calpain 2	6.19287
NAPA	NSF Attachment Protein Alpha	6.19171
SSR3	Signal Sequence Receptor Subunit 3	6.19078
PDIA5	Protein Disulfide Isomerase Family A Member 5	6.18777
UGT1A8	UDP Glucuronosyltransferase Family 1 Member A8	6.17936
ATP5MK	ATP Synthase Membrane Subunit K	6.17042
CAMK2A	Calcium/Calmodulin Dependent Protein Kinase II Alpha	6.16922
GCH1	GTP Cyclohydrolase 1	6.16426
VMA21	Vacuolar ATPase Assembly Factor VMA21	6.154
NPM1	Nucleophosmin 1	6.1488
GPAT3	Glycerol-3-Phosphate Acyltransferase 3	6.14737
MYH6	Myosin Heavy Chain 6	6.14706
PLD3	Phospholipase D Family Member 3	6.14605
BMP2	Bone Morphogenetic Protein 2	6.14406
BSG	Basigin (Ok Blood Group)	6.14188
ABCC8	ATP Binding Cassette Subfamily C Member 8	6.13985
PSMD2	Proteasome 26S Subunit Ubiquitin Receptor, Non-ATPase 2	6.13323
ATP2C1	ATPase Secretory Pathway Ca2+ Transporting 1	6.13217
F7	Coagulation Factor VII	6.12798
CRAT	Carnitine O-Acetyltransferase	6.12703
RPA1	Replication Protein A1	6.12622
PSENEN	Presenilin Enhancer, Gamma-Secretase Subunit	6.12602
RARA	Retinoic Acid Receptor Alpha	6.1164
NEPRO	Nucleolus And Neural Progenitor Protein	6.11336
KCNQ2	Potassium Voltage-Gated Channel Subfamily Q Member 2	6.11304
SIRT2	Sirtuin 2	6.10529
DPM3	Dolichyl-Phosphate Mannosyltransferase Subunit 3, Regulatory	6.09327
HLA-G	Major Histocompatibility Complex, Class I, G	6.08999
IL2	Interleukin 2	6.08975
PCNA	Proliferating Cell Nuclear Antigen	6.08961
EGR1	Early Growth Response 1	6.08617
GPAA1	Glycosylphosphatidylinositol Anchor Attachment 1	6.08443
ABCG1	ATP Binding Cassette Subfamily G Member 1	6.08295
CDIPT	CDP-Diacylglycerol--Inositol 3-Phosphatidyltransferase	6.08254
TRAPPC9	Trafficking Protein Particle Complex Subunit 9	6.06942
NPPB	Natriuretic Peptide B	6.06447
PLPP3	Phospholipid Phosphatase 3	6.05578
AFG3L2	AFG3 Like Matrix AAA Peptidase Subunit 2	6.05533
PDLIM1	PDZ And LIM Domain 1	6.04962
PRKD1	Protein Kinase D1	6.04131
HCRT	Hypocretin Neuropeptide Precursor	6.03878
PIGA	Phosphatidylinositol Glycan Anchor Biosynthesis Class A	6.03259
RPTOR	Regulatory Associated Protein Of MTOR Complex 1	6.03122
SIRT3	Sirtuin 3	6.03094
HSPG2	Heparan Sulfate Proteoglycan 2	6.03002
PIK3R2	Phosphoinositide-3-Kinase Regulatory Subunit 2	6.0292
HSPA6	Heat Shock Protein Family A (Hsp70) Member 6	6.02799
GRP	Gastrin Releasing Peptide	6.02478
VCL	Vinculin	6.01859
YIF1B	Yip1 Interacting Factor Homolog B, Membrane Trafficking Protein	6.0179
CAMK2D	Calcium/Calmodulin Dependent Protein Kinase II Delta	6.01211
PCK1	Phosphoenolpyruvate Carboxykinase 1	6.01043
DAD1	Defender Against Cell Death 1	6.00194
SLC6A1	Solute Carrier Family 6 Member 1	6.0003
DNAJA1	DnaJ Heat Shock Protein Family (Hsp40) Member A1	5.99088
STAT1	Signal Transducer And Activator Of Transcription 1	5.98103
COPG1	COPI Coat Complex Subunit Gamma 1	5.96743
ANKLE2	Ankyrin Repeat And LEM Domain Containing 2	5.95882
CYP17A1	Cytochrome P450 Family 17 Subfamily A Member 1	5.95526
SLC1A1	Solute Carrier Family 1 Member 1	5.95496
ITGB1	Integrin Subunit Beta 1	5.95319
TREM2	Triggering Receptor Expressed On Myeloid Cells 2	5.9518
ACTG1	Actin Gamma 1	5.94986
VPS33A	VPS33A Core Subunit Of CORVET And HOPS Complexes	5.94507
SLC37A1	Solute Carrier Family 37 Member 1	5.93905
KCNMA1	Potassium Calcium-Activated Channel Subfamily M Alpha 1	5.93761
FBXO6	F-Box Protein 6	5.93297
ABCA1	ATP Binding Cassette Subfamily A Member 1	5.92979
SELENOT	Selenoprotein T	5.92809
NOX5	NADPH Oxidase 5	5.92646
TLR2	Toll Like Receptor 2	5.92619
PARP16	Poly(ADP-Ribose) Polymerase Family Member 16	5.91574
COL13A1	Collagen Type XIII Alpha 1 Chain	5.91313
BID	BH3 Interacting Domain Death Agonist	5.90557
LAMP2	Lysosomal Associated Membrane Protein 2	5.90152
GPX8	Glutathione Peroxidase 8 (Putative)	5.89755
PLA2G4A	Phospholipase A2 Group IVA	5.89053
PPARA	Peroxisome Proliferator Activated Receptor Alpha	5.88586
LGI4	Leucine Rich Repeat LGI Family Member 4	5.88166
YBX1	Y-Box Binding Protein 1	5.88042
MSRA	Methionine Sulfoxide Reductase A	5.88028
UGT1A7	UDP Glucuronosyltransferase Family 1 Member A7	5.87571
CACNA1A	Calcium Voltage-Gated Channel Subunit Alpha1 A	5.87571
UQCRFS1	Ubiquinol-Cytochrome C Reductase, Rieske Iron-Sulfur Polypeptide 1	5.87527
FLT3	Fms Related Receptor Tyrosine Kinase 3	5.87502
RAP1GDS1	Rap1 GTPase-GDP Dissociation Stimulator 1	5.87047
WWOX	WW Domain Containing Oxidoreductase	5.86779
ARSH	Arylsulfatase Family Member H	5.86543
PIGC	Phosphatidylinositol Glycan Anchor Biosynthesis Class C	5.8614
ALDH3A2	Aldehyde Dehydrogenase 3 Family Member A2	5.85998
UGT1A4	UDP Glucuronosyltransferase Family 1 Member A4	5.85707
NACA	Nascent Polypeptide Associated Complex Subunit Alpha	5.85513
ALPL	Alkaline Phosphatase, Biomineralization Associated	5.85479
MSRB1	Methionine Sulfoxide Reductase B1	5.85469
COLGALT1	Collagen Beta(1-O)Galactosyltransferase 1	5.85434
SLC27A2	Solute Carrier Family 27 Member 2	5.8439
PIGB	Phosphatidylinositol Glycan Anchor Biosynthesis Class B	5.83805
CUL3	Cullin 3	5.8248
UGT1A3	UDP Glucuronosyltransferase Family 1 Member A3	5.82104
PMEL	Premelanosome Protein	5.81897
YTHDF2	YTH N6-Methyladenosine RNA Binding Protein 2	5.81352
TRAPPC4	Trafficking Protein Particle Complex Subunit 4	5.80784
TRA	T Cell Receptor Alpha Locus	5.80561
LPL	Lipoprotein Lipase	5.80423
KMT2B	Lysine Methyltransferase 2B	5.80002
SLC4A1	Solute Carrier Family 4 Member 1 (Diego Blood Group)	5.79879
UBQLN4	Ubiquilin 4	5.79405
ATP1A1	ATPase Na+/K+ Transporting Subunit Alpha 1	5.79348
TRPV1	Transient Receptor Potential Cation Channel Subfamily V Member 1	5.79318
SETD2	SET Domain Containing 2, Histone Lysine Methyltransferase	5.79298
PRKRA	Protein Activator Of Interferon Induced Protein Kinase EIF2AK2	5.78827
CYP19A1	Cytochrome P450 Family 19 Subfamily A Member 1	5.78745
LGALS3	Galectin 3	5.78503
POFUT1	Protein O-Fucosyltransferase 1	5.77918
YOD1	YOD1 Deubiquitinase	5.77547
TAOK3	TAO Kinase 3	5.77452
PTPRC	Protein Tyrosine Phosphatase Receptor Type C	5.76881
MIR34A	MicroRNA 34a	5.76838
DLAT	Dihydrolipoamide S-Acetyltransferase	5.75893
RPE65	Retinoid Isomerohydrolase RPE65	5.75598
GFAP	Glial Fibrillary Acidic Protein	5.75508
LRIT3	Leucine Rich Repeat, Ig-Like And Transmembrane Domains 3	5.75152
FAM120A	Family With Sequence Similarity 120A	5.74563
TRAF6	TNF Receptor Associated Factor 6	5.73625
EPHX1	Epoxide Hydrolase 1	5.72828
UCHL1	Ubiquitin C-Terminal Hydrolase L1	5.71116
UVRAG	UV Radiation Resistance Associated	5.7084
PLP1	Proteolipid Protein 1	5.70472
CDK2	Cyclin Dependent Kinase 2	5.70393
SI	Sucrase-Isomaltase	5.70195
PARG	Poly(ADP-Ribose) Glycohydrolase	5.69822
UBE2D2	Ubiquitin Conjugating Enzyme E2 D2	5.69372
CCDC88A	Coiled-Coil Domain Containing 88A	5.69019
SLC8A3	Solute Carrier Family 8 Member A3	5.68893
SCN10A	Sodium Voltage-Gated Channel Alpha Subunit 10	5.68534
EOGT	EGF Domain Specific O-Linked N-Acetylglucosamine Transferase	5.68491
EIF5A	Eukaryotic Translation Initiation Factor 5A	5.68342
NPC2	NPC Intracellular Cholesterol Transporter 2	5.6833
KCNN4	Potassium Calcium-Activated Channel Subfamily N Member 4	5.68272
AGT	Angiotensinogen	5.68211
ELOVL2	ELOVL Fatty Acid Elongase 2	5.67966
ANXA2	Annexin A2	5.67798
PIGH	Phosphatidylinositol Glycan Anchor Biosynthesis Class H	5.67506
NSFL1C	NSFL1 Cofactor	5.6745
TM7SF2	Transmembrane 7 Superfamily Member 2	5.67102
DPM2	Dolichyl-Phosphate Mannosyltransferase Subunit 2, Regulatory	5.67076
XIAP	X-Linked Inhibitor Of Apoptosis	5.66524
TH	Tyrosine Hydroxylase	5.6622
PIGS	Phosphatidylinositol Glycan Anchor Biosynthesis Class S	5.65707
BAD	BCL2 Associated Agonist Of Cell Death	5.644
PSMA7	Proteasome 20S Subunit Alpha 7	5.64116
RACK1	Receptor For Activated C Kinase 1	5.63963
HTR1A	5-Hydroxytryptamine Receptor 1A	5.63884
USP13	Ubiquitin Specific Peptidase 13	5.63843
VAMP1	Vesicle Associated Membrane Protein 1	5.63809
PNKD	PNKD Metallo-Beta-Lactamase Domain Containing	5.63695
WDR83OS	WD Repeat Domain 83 Opposite Strand	5.6348
USP9X	Ubiquitin Specific Peptidase 9 X-Linked	5.63402
H2AX	H2A.X Variant Histone	5.6283
ADAMTS13	ADAM Metallopeptidase With Thrombospondin Type 1 Motif 13	5.62463
UGT1A	UDP Glucuronosyltransferase Family 1 Member A Complex Locus	5.62309
CASP1	Caspase 1	5.62262
FITM2	Fat Storage Inducing Transmembrane Protein 2	5.61916
MET	MET Proto-Oncogene, Receptor Tyrosine Kinase	5.61768
USP14	Ubiquitin Specific Peptidase 14	5.60808
ARF1	ADP Ribosylation Factor 1	5.60096
PPIA	Peptidylprolyl Isomerase A	5.59889
ASL	Argininosuccinate Lyase	5.59827
SEC22A	SEC22 Homolog A, Vesicle Trafficking Protein	5.59715
IL18	Interleukin 18	5.58925
PTPA	Protein Phosphatase 2 Phosphatase Activator	5.57848
RASGRF2	Ras Protein Specific Guanine Nucleotide Releasing Factor 2	5.57059
TGFA	Transforming Growth Factor Alpha	5.57
PPIF	Peptidylprolyl Isomerase F	5.56749
TRAP1	TNF Receptor Associated Protein 1	5.56498
LRRC59	Leucine Rich Repeat Containing 59	5.56109
HSPA1L	Heat Shock Protein Family A (Hsp70) Member 1 Like	5.55868
KL	Klotho	5.54951
RAB3GAP1	RAB3 GTPase Activating Protein Catalytic Subunit 1	5.54733
NRG1	Neuregulin 1	5.5465
FASLG	Fas Ligand	5.54645
CYP2A6	Cytochrome P450 Family 2 Subfamily A Member 6	5.54569
TBL2	Transducin Beta Like 2	5.53759
PMAIP1	Phorbol-12-Myristate-13-Acetate-Induced Protein 1	5.53596
CYP2C9	Cytochrome P450 Family 2 Subfamily C Member 9	5.53538
CDKAL1	CDK5 Regulatory Subunit Associated Protein 1 Like 1	5.53407
HP	Haptoglobin	5.53361
PEMT	Phosphatidylethanolamine N-Methyltransferase	5.52613
VKORC1L1	Vitamin K Epoxide Reductase Complex Subunit 1 Like 1	5.5229
HTR3A	5-Hydroxytryptamine Receptor 3A	5.52095
MEF2C	Myocyte Enhancer Factor 2C	5.52091
PDHB	Pyruvate Dehydrogenase E1 Subunit Beta	5.52075
ELOVL7	ELOVL Fatty Acid Elongase 7	5.5192
NDUFS4	NADH:Ubiquinone Oxidoreductase Subunit S4	5.51439
HSPA2	Heat Shock Protein Family A (Hsp70) Member 2	5.51401
COPB2	COPI Coat Complex Subunit Beta 2	5.50899
CDKN2A	Cyclin Dependent Kinase Inhibitor 2A	5.5031
ATG9A	Autophagy Related 9A	5.50177
TFEB	Transcription Factor EB	5.50177
TRAPPC12	Trafficking Protein Particle Complex Subunit 12	5.49569
ACSL3	Acyl-CoA Synthetase Long Chain Family Member 3	5.49466
CSNK2A1	Casein Kinase 2 Alpha 1	5.4935
CHP1	Calcineurin Like EF-Hand Protein 1	5.49287
TRPM8	Transient Receptor Potential Cation Channel Subfamily M Member 8	5.48368
UGT1A5	UDP Glucuronosyltransferase Family 1 Member A5	5.4771
TTF2	Transcription Termination Factor 2	5.47232
IAPP	Islet Amyloid Polypeptide	5.47147
PNPLA6	Patatin Like Phospholipase Domain Containing 6	5.46767
PURA	Purine Rich Element Binding Protein A	5.46628
FLNB	Filamin B	5.46355
CERS6	Ceramide Synthase 6	5.46316
ARRB1	Arrestin Beta 1	5.45945
NF1	Neurofibromin 1	5.4589
TESPA1	Thymocyte Expressed, Positive Selection Associated 1	5.44838
HNRNPU	Heterogeneous Nuclear Ribonucleoprotein U	5.44686
HLA-DRB1	Major Histocompatibility Complex, Class II, DR Beta 1	5.44529
MAN2B1	Mannosidase Alpha Class 2B Member 1	5.44428
KCNB1	Potassium Voltage-Gated Channel Subfamily B Member 1	5.44212
LIPC	Lipase C, Hepatic Type	5.43905
RUVBL2	RuvB Like AAA ATPase 2	5.43335
CFLAR	CASP8 And FADD Like Apoptosis Regulator	5.43124
PALS1	Protein Associated With LIN7 1, MAGUK P55 Family Member	5.42911
SMPD2	Sphingomyelin Phosphodiesterase 2	5.4279
RPL10	Ribosomal Protein L10	5.42699
SPCS2	Signal Peptidase Complex Subunit 2	5.42576
SMN1	Survival Of Motor Neuron 1, Telomeric	5.42101
NCLN	Nicalin	5.41516
SERPINI1	Serpin Family I Member 1	5.41389
HADHB	Hydroxyacyl-CoA Dehydrogenase Trifunctional Multienzyme Complex Subunit Beta	5.41062
CDH2	Cadherin 2	5.40867
NIBAN1	Niban Apoptosis Regulator 1	5.40674
UBE2N	Ubiquitin Conjugating Enzyme E2 N	5.39801
AGPAT2	1-Acylglycerol-3-Phosphate O-Acyltransferase 2	5.39794
GFPT1	Glutamine--Fructose-6-Phosphate Transaminase 1	5.39397
MYRF	Myelin Regulatory Factor	5.3931
BRAF	B-Raf Proto-Oncogene, Serine/Threonine Kinase	5.39292
PRKDC	Protein Kinase, DNA-Activated, Catalytic Subunit	5.39002
ULBP1	UL16 Binding Protein 1	5.38871
PRKAB1	Protein Kinase AMP-Activated Non-Catalytic Subunit Beta 1	5.38618
LIN28A	Lin-28 Homolog A	5.38377
RIC3	RIC3 Acetylcholine Receptor Chaperone	5.38242
DRD1	Dopamine Receptor D1	5.38142
DUOXA1	Dual Oxidase Maturation Factor 1	5.38116
ANKS4B	Ankyrin Repeat And Sterile Alpha Motif Domain Containing 4B	5.38087
HSD11B2	Hydroxysteroid 11-Beta Dehydrogenase 2	5.37925
OLR1	Oxidized Low Density Lipoprotein Receptor 1	5.37889
KCNIP4	Potassium Voltage-Gated Channel Interacting Protein 4	5.37523
MEF2A	Myocyte Enhancer Factor 2A	5.37076
LMNB1	Lamin B1	5.37014
CASR	Calcium Sensing Receptor	5.35927
SEC22C	SEC22 Homolog C, Vesicle Trafficking Protein	5.35665
SERPINA2	Serpin Family A Member 2 (Gene/Pseudogene)	5.35222
SELP	Selectin P	5.34393
EIF2B1	Eukaryotic Translation Initiation Factor 2B Subunit Alpha	5.34136
PEX11B	Peroxisomal Biogenesis Factor 11 Beta	5.34044
AVP	Arginine Vasopressin	5.33897
PLCG1	Phospholipase C Gamma 1	5.33866
PDE5A	Phosphodiesterase 5A	5.33811
ACBD3	Acyl-CoA Binding Domain Containing 3	5.33645
QDPR	Quinoid Dihydropteridine Reductase	5.33466
CR1	Complement C3b/C4b Receptor 1 (Knops Blood Group)	5.32867
TIAL1	TIA1 Cytotoxic Granule Associated RNA Binding Protein Like 1	5.32743
ZDHHC4	Zinc Finger DHHC-Type Palmitoyltransferase 4	5.32579
EEF1D	Eukaryotic Translation Elongation Factor 1 Delta	5.31669
TPM1	Tropomyosin 1	5.31001
TMEM67	Transmembrane Protein 67	5.30776
CHRM3	Cholinergic Receptor Muscarinic 3	5.30684
LPCAT1	Lysophosphatidylcholine Acyltransferase 1	5.30569
ATF1	Activating Transcription Factor 1	5.30469
PTK2	Protein Tyrosine Kinase 2	5.30126
GOLGB1	Golgin B1	5.29748
CSTB	Cystatin B	5.29517
LDHA	Lactate Dehydrogenase A	5.28008
CASC3	CASC3 Exon Junction Complex Subunit	5.27639
ERBB2	Erb-B2 Receptor Tyrosine Kinase 2	5.26197
ATG7	Autophagy Related 7	5.26107
CLN5	CLN5 Intracellular Trafficking Protein	5.25762
NCSTN	Nicastrin	5.25343
SYNCRIP	Synaptotagmin Binding Cytoplasmic RNA Interacting Protein	5.25289
PLG	Plasminogen	5.25256
NUP210	Nucleoporin 210	5.25106
SGF29	SAGA Complex Associated Factor 29	5.25088
YY1	YY1 Transcription Factor	5.2508
ELOVL1	ELOVL Fatty Acid Elongase 1	5.24608
MUC5AC	Mucin 5AC, Oligomeric Mucus/Gel-Forming	5.24066
NRAS	NRAS Proto-Oncogene, GTPase	5.23325
SLC9A1	Solute Carrier Family 9 Member A1	5.22897
OPRM1	Opioid Receptor Mu 1	5.2262
HNF4A	Hepatocyte Nuclear Factor 4 Alpha	5.21413
NSDHL	NAD(P) Dependent Steroid Dehydrogenase-Like	5.20901
STEEP1	STING1 ER Exit Protein 1	5.20573
FGF2	Fibroblast Growth Factor 2	5.20432
TOR1AIP1	Torsin 1A Interacting Protein 1	5.20409
MIR199A1	MicroRNA 199a-1	5.2022
AIMP1	Aminoacyl TRNA Synthetase Complex Interacting Multifunctional Protein 1	5.20097
PEF1	Penta-EF-Hand Domain Containing 1	5.19781
STARD5	StAR Related Lipid Transfer Domain Containing 5	5.19018
TRPC1	Transient Receptor Potential Cation Channel Subfamily C Member 1	5.18998
DLG1	Discs Large MAGUK Scaffold Protein 1	5.18822
EZH2	Enhancer Of Zeste 2 Polycomb Repressive Complex 2 Subunit	5.18692
CDKN1B	Cyclin Dependent Kinase Inhibitor 1B	5.17533
CYP21A2	Cytochrome P450 Family 21 Subfamily A Member 2	5.17265
MYLK	Myosin Light Chain Kinase	5.16769
E2F1	E2F Transcription Factor 1	5.16652
SRL	Sarcalumenin	5.1642
KRT8	Keratin 8	5.16344
TLR7	Toll Like Receptor 7	5.1627
CTH	Cystathionine Gamma-Lyase	5.1582
BLZF1	Basic Leucine Zipper Nuclear Factor 1	5.15504
GH1	Growth Hormone 1	5.15438
POMP	Proteasome Maturation Protein	5.15016
RPLP0	Ribosomal Protein Lateral Stalk Subunit P0	5.14583
PTP4A1	Protein Tyrosine Phosphatase 4A1	5.14556
IGF1R	Insulin Like Growth Factor 1 Receptor	5.14485
STXBP1	Syntaxin Binding Protein 1	5.14327
OPRD1	Opioid Receptor Delta 1	5.13734
UBE2D1	Ubiquitin Conjugating Enzyme E2 D1	5.13348
TMEM199	Transmembrane Protein 199	5.13261
NR4A1	Nuclear Receptor Subfamily 4 Group A Member 1	5.13198
TJP1	Tight Junction Protein 1	5.13102
RPS6	Ribosomal Protein S6	5.12853
GABRA1	Gamma-Aminobutyric Acid Type A Receptor Subunit Alpha1	5.12055
EPAS1	Endothelial PAS Domain Protein 1	5.12002
TRAM2	Translocation Associated Membrane Protein 2	5.11976
NDUFS8	NADH:Ubiquinone Oxidoreductase Core Subunit S8	5.11342
DGAT2	Diacylglycerol O-Acyltransferase 2	5.11214
SPAG5	Sperm Associated Antigen 5	5.10906
TSC1	TSC Complex Subunit 1	5.10775
CCK	Cholecystokinin	5.10555
UBXN2B	UBX Domain Protein 2B	5.10526
NPPA	Natriuretic Peptide A	5.10458
SLC2A4	Solute Carrier Family 2 Member 4	5.09975
DEGS1	Delta 4-Desaturase, Sphingolipid 1	5.0926
DYNC1H1	Dynein Cytoplasmic 1 Heavy Chain 1	5.09098
GTF2I	General Transcription Factor IIi	5.08894
ELOVL3	ELOVL Fatty Acid Elongase 3	5.08762
PROS1	Protein S	5.08481
MATN3	Matrilin 3	5.07702
FGFR4	Fibroblast Growth Factor Receptor 4	5.07479
HLA-DPB1	Major Histocompatibility Complex, Class II, DP Beta 1	5.0738
ENPP1	Ectonucleotide Pyrophosphatase/Phosphodiesterase 1	5.06961
DYRK1A	Dual Specificity Tyrosine Phosphorylation Regulated Kinase 1A	5.06934
CCL4	C-C Motif Chemokine Ligand 4	5.06893
BIRC2	Baculoviral IAP Repeat Containing 2	5.06664
DHX36	DEAH-Box Helicase 36	5.06661
F3	Coagulation Factor III, Tissue Factor	5.05829
CD59	CD59 Molecule (CD59 Blood Group)	5.05398
DELE1	DAP3 Binding Cell Death Enhancer 1	5.05199
MECP2	Methyl-CpG Binding Protein 2	5.05129
STK39	Serine/Threonine Kinase 39	5.04991
LRP2	LDL Receptor Related Protein 2	5.04833
KRTCAP2	Keratinocyte Associated Protein 2	5.04767
ABCC6	ATP Binding Cassette Subfamily C Member 6	5.04616
RAF1	Raf-1 Proto-Oncogene, Serine/Threonine Kinase	5.04486
NAT8	N-Acetyltransferase 8 (Putative)	5.04298
PREP	Prolyl Endopeptidase	5.03826
C6orf120	Chromosome 6 Open Reading Frame 120	5.03686
DDHD1	DDHD Domain Containing 1	5.03584
GCLC	Glutamate-Cysteine Ligase Catalytic Subunit	5.03158
C3orf52	Chromosome 3 Open Reading Frame 52	5.03152
CYP51A1	Cytochrome P450 Family 51 Subfamily A Member 1	5.02896
HACE1	HECT Domain And Ankyrin Repeat Containing E3 Ubiquitin Protein Ligase 1	5.02747
MIR21	MicroRNA 21	5.02593
VDR	Vitamin D Receptor	5.02562
PRKCQ	Protein Kinase C Theta	5.02088
LSG1	Large 60S Subunit Nuclear Export GTPase 1	5.02003
CCN2	Cellular Communication Network Factor 2	5.01816
GPI	Glucose-6-Phosphate Isomerase	5.01721
PGRMC1	Progesterone Receptor Membrane Component 1	5.01631
LAMP1	Lysosomal Associated Membrane Protein 1	5.01276
SPP1	Secreted Phosphoprotein 1	5.01053
FGF21	Fibroblast Growth Factor 21	5.01039
ATXN3	Ataxin 3	5.00968
RPS3	Ribosomal Protein S3	5.00714
MYO9A	Myosin IXA	5.00579
TGFBR1	Transforming Growth Factor Beta Receptor 1	5.00366
CAST	Calpastatin	5.00289
ACSF3	Acyl-CoA Synthetase Family Member 3	5.00258
ACER3	Alkaline Ceramidase 3	5.00025
